# Supplementary material for: Optomechanical Analysis of Gait in Patients with Ankylosing Spondylitis
Source: Sensors (Basel). 2025 Mar 14;25(6):1797. doi: 10.3390/s25061797 (PMC11945937; doi:10.3390/s25061797)
Supplement: Supplementary file 1 [file sensors-25-01797-s001.zip]

Archive with 1 entries (1 files):
- sensors-3492596-supplementary.pdf
